# Supplementary material for: Genetic profiles of Schistosoma haematobium parasites from Malian transmission hotspot areas
Source: Parasit Vectors. 2023 Aug 4;16:263. doi: 10.1186/s13071-023-05860-8 (PMC10403946; doi:10.1186/s13071-023-05860-8)
Supplement: Supplementary file 1 — Additional file 1. Table S1: Genetic data of parasite per child and sentinel site. [file 13071_2023_5860_MOESM1_ESM.xlsx]

## Sheet: Feuil1
Table S1: Genetic data of parasite per child and sentinel site
District	Village	Number of miracidium	Child_ID	Cox1 PCR	PCR_RD_ITS/18S	Genetic Profil_
Kayes	Diakalèl	23	Dia_2a	NA	S. haematobium	NA
Kayes	Diakalèl			S. bovis	S. haematobium	Sb_ShxSh
Kayes	Diakalèl			S. bovis	S. haematobium	Sb_ShxSh
Kayes	Diakalèl			S. haematobium	S. haematobium	Sh_ShxSh
Kayes	Diakalèl			S. haematobium	S. haematobium	Sh_ShxSh
Kayes	Diakalèl			S. haematobium	S. haematobium	Sh_ShxSh
Kayes	Diakalèl			S. haematobium	S. haematobium	Sh_ShxSh
Kayes	Diakalèl			S. haematobium	S. haematobium	Sh_ShxSh
Kayes	Diakalèl			NA	S. haematobium	NA
Kayes	Diakalèl			S. bovis	S. haematobium	Sb_ShxSh
Kayes	Diakalèl			S. bovis	S. haematobium	Sb_ShxSh
Kayes	Diakalèl			S. bovis	S. haematobium	Sb_ShxSh
Kayes	Diakalèl			S. haematobium	S. haematobium+S. curassoni	Sh_ShxSc
Kayes	Diakalèl			S. bovis	S. haematobium	Sb_ShxSh
Kayes	Diakalèl			S. bovis	S. haematobium	Sb_ShxSh
Kayes	Diakalèl			S. haematobium	S. haematobium	Sh_ShxSh
Kayes	Diakalèl			S. bovis	S. haematobium	Sb_ShxSh
Kayes	Diakalèl			S. bovis	S. haematobium	Sb_ShxSh
Kayes	Diakalèl			S. bovis	S. haematobium	Sb_ShxSh
Kayes	Diakalèl			S. haematobium	S. haematobium	Sh_ShxSh
Kayes	Diakalèl			S. haematobium	S. haematobium	Sh_ShxSh
Kayes	Diakalèl			S. bovis	S. haematobium	Sb_ShxSh
Kayes	Diakalèl			S. bovis	S. haematobium	Sb_ShxSh
Kayes	Diakalèl	22	Dia_3	NA	S. haematobium	NA
Kayes	Diakalèl			S. bovis	S. haematobium	Sb_ShxSh
Kayes	Diakalèl			S. bovis	S. haematobium	Sb_ShxSh
Kayes	Diakalèl			S. bovis	S. haematobium	Sb_ShxSh
Kayes	Diakalèl			S. haematobium	S. haematobium	Sh_ShxSh
Kayes	Diakalèl			S. bovis	S. haematobium	Sb_ShxSh
Kayes	Diakalèl			S. bovis	S. haematobium	Sb_ShxSh
Kayes	Diakalèl			S. bovis	S. haematobium	Sb_ShxSh
Kayes	Diakalèl			S. bovis	S. haematobium	Sb_ShxSh
Kayes	Diakalèl			S. bovis	S. haematobium	Sb_ShxSh
Kayes	Diakalèl			S. bovis	S. haematobium	Sb_ShxSh
Kayes	Diakalèl			S. bovis	S. haematobium	Sb_ShxSh
Kayes	Diakalèl			S. bovis	S. haematobium	Sb_ShxSh
Kayes	Diakalèl			S. bovis	S. haematobium	Sb_ShxSh
Kayes	Diakalèl			S. haematobium	S. haematobium	Sh_ShxSh
Kayes	Diakalèl			S. bovis	S. haematobium	Sb_ShxSh
Kayes	Diakalèl			S. bovis	S. haematobium	Sb_ShxSh
Kayes	Diakalèl			S. bovis	S. haematobium	Sb_ShxSh
Kayes	Diakalèl			S. haematobium	NA	NA
Kayes	Diakalèl			S. haematobium	S. haematobium	Sh_ShxSh
Kayes	Diakalèl			S. bovis	S. haematobium	Sb_ShxSh
Kayes	Diakalèl			S. haematobium	S. haematobium	Sh_ShxSh
Kayes	Diakalèl	11	Dia_10	S. bovis	S. haematobium	Sb_ShxSh
Kayes	Diakalèl			S. haematobium	S. haematobium	Sh_ShxSh
Kayes	Diakalèl			S. haematobium	S. haematobium	Sh_ShxSh
Kayes	Diakalèl			S. haematobium	S. haematobium	Sh_ShxSh
Kayes	Diakalèl			S. haematobium	NA	NA
Kayes	Diakalèl			S. bovis	NA	NA
Kayes	Diakalèl			S. haematobium	S. haematobium	Sh_ShxSh
Kayes	Diakalèl			S. bovis	S. haematobium	Sb_ShxSh
Kayes	Diakalèl			S. bovis	S. haematobium+S. curassoni	Sb_ShxSc
Kayes	Diakalèl			S. bovis	S. haematobium	Sb_ShxSh
Kayes	Diakalèl			S. bovis	S. haematobium	Sb_ShxSh
Kayes	Diakalèl	24	Dia_16	NA	S. haematobium	NA
Kayes	Diakalèl			S. haematobium	S. haematobium	Sh_ShxSh
Kayes	Diakalèl			S. bovis	S. haematobium	Sb_ShxSh
Kayes	Diakalèl			S. haematobium	S. haematobium	Sh_ShxSh
Kayes	Diakalèl			S. haematobium	S. haematobium	Sh_ShxSh
Kayes	Diakalèl			S. bovis	S. haematobium+S. curassoni	Sb_ShxSc
Kayes	Diakalèl			S. bovis	S. haematobium	Sb_ShxSh
Kayes	Diakalèl			S. haematobium	S. haematobium	Sh_ShxSh
Kayes	Diakalèl			S. bovis	S. haematobium	Sb_ShxSh
Kayes	Diakalèl			S. bovis	S. haematobium	Sb_ShxSh
Kayes	Diakalèl			S. bovis	S. haematobium	Sb_ShxSh
Kayes	Diakalèl			S. bovis	S. haematobium	Sb_ShxSh
Kayes	Diakalèl			NA	S. haematobium	NA
Kayes	Diakalèl			S. bovis	S. haematobium	Sb_ShxSh
Kayes	Diakalèl			S. haematobium	NA	NA
Kayes	Diakalèl			S. bovis	S. haematobium	Sb_ShxSh
Kayes	Diakalèl			S. haematobium	S. haematobium	Sh_ShxSh
Kayes	Diakalèl			S. bovis	S. haematobium	Sb_ShxSh
Kayes	Diakalèl			S. haematobium	S. haematobium	Sh_ShxSh
Kayes	Diakalèl			S. haematobium	S. haematobium	Sh_ShxSh
Kayes	Diakalèl			S. haematobium	S. haematobium	Sh_ShxSh
Kayes	Diakalèl			S. haematobium	S. haematobium	Sh_ShxSh
Kayes	Diakalèl			S. haematobium	S. haematobium	Sh_ShxSh
Kayes	Diakalèl			S. bovis	S. haematobium+S. curassoni	Sb_ShxSc
Kayes	Diakalèl	20	Dia_21	S. bovis	S. haematobium	Sb_ShxSh
Kayes	Diakalèl			S. bovis	S. haematobium	Sb_ShxSh
Kayes	Diakalèl			S. bovis	S. haematobium	Sb_ShxSh
Kayes	Diakalèl			S. haematobium	S. haematobium	Sh_ShxSh
Kayes	Diakalèl			S. bovis	S. haematobium	Sb_ShxSh
Kayes	Diakalèl			S. haematobium	S. haematobium	Sh_ShxSh
Kayes	Diakalèl			S. haematobium	NA	NA
Kayes	Diakalèl			S. bovis	S. haematobium	Sb_ShxSh
Kayes	Diakalèl			S. bovis	S. haematobium	Sb_ShxSh
Kayes	Diakalèl			S. haematobium	S. haematobium	Sh_ShxSh
Kayes	Diakalèl			S. bovis	S. haematobium	Sb_ShxSh
Kayes	Diakalèl			S. haematobium	S. haematobium	Sh_ShxSh
Kayes	Diakalèl			S. bovis	S. haematobium	Sb_ShxSh
Kayes	Diakalèl			S. bovis	S. haematobium	Sb_ShxSh
Kayes	Diakalèl			S. bovis	S. haematobium	Sb_ShxSh
Kayes	Diakalèl			S. bovis	S. haematobium	Sb_ShxSh
Kayes	Diakalèl			S. haematobium	S. haematobium	Sh_ShxSh
Kayes	Diakalèl			S. haematobium	S. haematobium	Sh_ShxSh
Kayes	Diakalèl			S. bovis	S. haematobium	Sb_ShxSh
Kayes	Diakalèl			S. haematobium	NA	NA
Kayes	Diakalèl	17	Dia_29	S. bovis	S. haematobium+S. curassoni	Sb_ShxSc
Kayes	Diakalèl			S. haematobium	S. haematobium	Sh_ShxSh
Kayes	Diakalèl			S. bovis	S. haematobium	Sb_ShxSh
Kayes	Diakalèl			S. bovis	S. haematobium	Sb_ShxSh
Kayes	Diakalèl			S. haematobium	S. haematobium	Sh_ShxSh
Kayes	Diakalèl			S. haematobium	S. haematobium	Sh_ShxSh
Kayes	Diakalèl			S. haematobium	S. haematobium	Sh_ShxSh
Kayes	Diakalèl			S. bovis	S. haematobium	Sb_ShxSh
Kayes	Diakalèl			S. bovis	S. haematobium	Sb_ShxSh
Kayes	Diakalèl			S. haematobium	S. haematobium	Sh_ShxSh
Kayes	Diakalèl			S. haematobium	S. haematobium	Sh_ShxSh
Kayes	Diakalèl			S. bovis	S. haematobium	Sb_ShxSh
Kayes	Diakalèl			S. bovis	NA	NA
Kayes	Diakalèl			S. bovis	S. haematobium	Sb_ShxSh
Kayes	Diakalèl			S. bovis	S. haematobium	Sb_ShxSh
Kayes	Diakalèl			S. bovis	S. haematobium	Sb_ShxSh
Kayes	Diakalèl			S. haematobium	S. haematobium	Sh_ShxSh
Kayes	Diakalèl	18	Dia_36	S. bovis	S. haematobium+S. curassoni	Sb_ShxSc
Kayes	Diakalèl			S. bovis	S. haematobium	Sb_ShxSh
Kayes	Diakalèl			S. bovis	S. haematobium	Sb_ShxSh
Kayes	Diakalèl			S. bovis	S. haematobium	Sb_ShxSh
Kayes	Diakalèl			S. bovis	S. haematobium	Sb_ShxSh
Kayes	Diakalèl			S. bovis	S. haematobium	Sb_ShxSh
Kayes	Diakalèl			S. bovis	S. haematobium+S. curassoni	Sb_ShxSc
Kayes	Diakalèl			S. bovis	S. haematobium	Sb_ShxSh
Kayes	Diakalèl			S. bovis	S. haematobium	Sb_ShxSh
Kayes	Diakalèl			S. bovis	S. haematobium	Sb_ShxSh
Kayes	Diakalèl			S. bovis	NA	NA
Kayes	Diakalèl			S. haematobium	S. haematobium	Sh_ShxSh
Kayes	Diakalèl			S. bovis	S. haematobium	Sb_ShxSh
Kayes	Diakalèl			S. bovis	S. haematobium	Sb_ShxSh
Kayes	Diakalèl			S. bovis	S. haematobium	Sb_ShxSh
Kayes	Diakalèl			S. bovis	S. haematobium	Sb_ShxSh
Kayes	Diakalèl			S. bovis	S. haematobium	Sb_ShxSh
Kayes	Diakalèl			S. bovis	S. haematobium	Sb_ShxSh
Kayes	Diakalèl	19	Dia_37	NA	S. haematobium	NA
Kayes	Diakalèl			S. haematobium	S. haematobium	Sh_ShxSh
Kayes	Diakalèl			S. haematobium	S. haematobium	Sh_ShxSh
Kayes	Diakalèl			S. bovis	S. haematobium	Sb_ShxSh
Kayes	Diakalèl			S. haematobium	S. haematobium	Sh_ShxSh
Kayes	Diakalèl			S. bovis	S. haematobium	Sb_ShxSh
Kayes	Diakalèl			S. bovis	S. haematobium	Sb_ShxSh
Kayes	Diakalèl			S. bovis	S. haematobium	Sb_ShxSh
Kayes	Diakalèl			S. haematobium	S. haematobium	Sh_ShxSh
Kayes	Diakalèl			S. bovis	S. haematobium	Sb_ShxSh
Kayes	Diakalèl			S. haematobium	NA	NA
Kayes	Diakalèl			S. bovis	NA	NA
Kayes	Diakalèl			S. bovis	S. haematobium	Sb_ShxSh
Kayes	Diakalèl			S. haematobium	NA	NA
Kayes	Diakalèl			S. haematobium	S. haematobium	Sh_ShxSh
Kayes	Diakalèl			S. bovis	S. haematobium	Sb_ShxSh
Kayes	Diakalèl			S. haematobium	NA	NA
Kayes	Diakalèl			S. haematobium	S. haematobium	Sh_ShxSh
Kayes	Diakalèl			S. haematobium	S. haematobium	Sh_ShxSh
Kayes	Diakalèl	17	Dia_43	S. bovis	S. haematobium	Sb_ShxSh
Kayes	Diakalèl			S. bovis	S. haematobium	Sb_ShxSh
Kayes	Diakalèl			S. bovis	NA	NA
Kayes	Diakalèl			S. haematobium	S. haematobium	Sh_ShxSh
Kayes	Diakalèl			S. bovis	S. haematobium	Sb_ShxSh
Kayes	Diakalèl			S. haematobium	S. haematobium	Sh_ShxSh
Kayes	Diakalèl			S. haematobium	S. haematobium	Sh_ShxSh
Kayes	Diakalèl			S. haematobium	S. haematobium	Sh_ShxSh
Kayes	Diakalèl			S. haematobium	NA	NA
Kayes	Diakalèl			S. bovis	S. haematobium	Sb_ShxSh
Kayes	Diakalèl			S. haematobium	S. haematobium	Sh_ShxSh
Kayes	Diakalèl			S. haematobium	S. haematobium	Sh_ShxSh
Kayes	Diakalèl			S. haematobium	NA	NA
Kayes	Diakalèl			S. haematobium	S. haematobium	Sh_ShxSh
Kayes	Diakalèl			S. haematobium	S. haematobium	Sh_ShxSh
Kayes	Diakalèl			S. bovis	S. haematobium	Sb_ShxSh
Kayes	Diakalèl			S. bovis	S. haematobium	Sb_ShxSh
Kayes	Diakalèl	17	Dia_52	S. bovis	S. haematobium	Sb_ShxSh
Kayes	Diakalèl			S. haematobium	S. haematobium	Sh_ShxSh
Kayes	Diakalèl			S. bovis	S. haematobium	Sb_ShxSh
Kayes	Diakalèl			S. haematobium	S. haematobium	Sh_ShxSh
Kayes	Diakalèl			S. haematobium	S. haematobium	Sh_ShxSh
Kayes	Diakalèl			S. haematobium	NA	NA
Kayes	Diakalèl			S. bovis	S. haematobium	Sb_ShxSh
Kayes	Diakalèl			S. haematobium	S. haematobium	Sh_ShxSh
Kayes	Diakalèl			NA	S. haematobium	NA
Kayes	Diakalèl			S. bovis	S. haematobium	Sb_ShxSh
Kayes	Diakalèl			S. bovis	S. haematobium	Sb_ShxSh
Kayes	Diakalèl			S. haematobium	S. haematobium	Sh_ShxSh
Kayes	Diakalèl			S. bovis	S. haematobium	Sb_ShxSh
Kayes	Diakalèl			S. bovis	S. haematobium	Sb_ShxSh
Kayes	Diakalèl			S. bovis	S. haematobium	Sb_ShxSh
Kayes	Diakalèl			S. bovis	S. haematobium	Sb_ShxSh
Kayes	Diakalèl			S. bovis	S. haematobium	Sb_ShxSh
Kayes	Diakalèl	16	Dia_55	S. bovis	S. haematobium	Sb_ShxSh
Kayes	Diakalèl			S. bovis	S. haematobium+S. curassoni	Sb_ShxSc
Kayes	Diakalèl			S. bovis	S. haematobium	Sb_ShxSh
Kayes	Diakalèl			S. bovis	S. haematobium	Sb_ShxSh
Kayes	Diakalèl			S. haematobium	S. haematobium	Sh_ShxSh
Kayes	Diakalèl			S. haematobium	S. haematobium	Sh_ShxSh
Kayes	Diakalèl			S. bovis	S. haematobium	Sb_ShxSh
Kayes	Diakalèl			S. haematobium	S. haematobium	Sh_ShxSh
Kayes	Diakalèl			S. bovis	S. haematobium	Sb_ShxSh
Kayes	Diakalèl			S. bovis	S. haematobium	Sb_ShxSh
Kayes	Diakalèl			S. bovis	S. haematobium	Sb_ShxSh
Kayes	Diakalèl			S. bovis	S. haematobium	Sb_ShxSh
Kayes	Diakalèl			S. bovis	S. haematobium	Sb_ShxSh
Kayes	Diakalèl			S. haematobium	NA	NA
Kayes	Diakalèl			S. haematobium	S. haematobium	Sh_ShxSh
Kayes	Diakalèl			S. bovis	S. haematobium	Sb_ShxSh
Kayes	Diakalèl	17	Dia_56	S. bovis	S. haematobium	Sb_ShxSh
Kayes	Diakalèl			S. bovis	S. haematobium	Sb_ShxSh
Kayes	Diakalèl			S. bovis	S. haematobium	Sb_ShxSh
Kayes	Diakalèl			NA	S. haematobium	NA
Kayes	Diakalèl			S. haematobium	S. haematobium	Sh_ShxSh
Kayes	Diakalèl			NA	S. haematobium	NA
Kayes	Diakalèl			S. bovis	S. haematobium	Sb_ShxSh
Kayes	Diakalèl			S. haematobium	S. haematobium	Sh_ShxSh
Kayes	Diakalèl			NA	S. haematobium	NA
Kayes	Diakalèl			S. bovis	S. haematobium	Sb_ShxSh
Kayes	Diakalèl			S. bovis	S. haematobium	Sb_ShxSh
Kayes	Diakalèl			S. bovis	S. haematobium	Sb_ShxSh
Kayes	Diakalèl			S. bovis	S. haematobium	Sb_ShxSh
Kayes	Diakalèl			S. haematobium	S. haematobium	Sh_ShxSh
Kayes	Diakalèl			S. bovis	S. haematobium	Sb_ShxSh
Kayes	Diakalèl			S. haematobium	S. haematobium	Sh_ShxSh
Kayes	Diakalèl			S. haematobium	S. haematobium	Sh_ShxSh
Kayes	Diakalèl	17	Dia_57	S. haematobium	S. haematobium	Sh_ShxSh
Kayes	Diakalèl			S. haematobium	S. haematobium	Sh_ShxSh
Kayes	Diakalèl			S. bovis	S. haematobium	Sb_ShxSh
Kayes	Diakalèl			S. bovis	NA	NA
Kayes	Diakalèl			S. haematobium	NA	NA
Kayes	Diakalèl			S. bovis	S. haematobium	Sb_ShxSh
Kayes	Diakalèl			S. bovis	S. haematobium	Sb_ShxSh
Kayes	Diakalèl			S. bovis	S. haematobium	Sb_ShxSh
Kayes	Diakalèl			S. bovis	S. haematobium	Sb_ShxSh
Kayes	Diakalèl			S. bovis	NA	NA
Kayes	Diakalèl			S. bovis	S. haematobium	Sb_ShxSh
Kayes	Diakalèl			S. haematobium	S. haematobium	Sh_ShxSh
Kayes	Diakalèl			S. bovis	S. haematobium	Sb_ShxSh
Kayes	Diakalèl			S. haematobium	S. haematobium	Sh_ShxSh
Kayes	Diakalèl			S. haematobium	S. haematobium	Sh_ShxSh
Kayes	Diakalèl			S. bovis	S. haematobium	Sb_ShxSh
Kayes	Diakalèl			S. bovis	S. haematobium	Sb_ShxSh
Kayes	Diakalèl	19	Dia_60	S. haematobium	S. haematobium	Sh_ShxSh
Kayes	Diakalèl			S. bovis	S. haematobium	Sb_ShxSh
Kayes	Diakalèl			S. haematobium	S. haematobium	Sh_ShxSh
Kayes	Diakalèl			S. haematobium	S. haematobium	Sh_ShxSh
Kayes	Diakalèl			S. haematobium	S. haematobium	Sh_ShxSh
Kayes	Diakalèl			S. haematobium	S. haematobium	Sh_ShxSh
Kayes	Diakalèl			S. bovis	S. haematobium	Sb_ShxSh
Kayes	Diakalèl			S. haematobium	S. haematobium	Sh_ShxSh
Kayes	Diakalèl			S. haematobium	S. haematobium	Sh_ShxSh
Kayes	Diakalèl			S. bovis	S. haematobium	Sb_ShxSh
Kayes	Diakalèl			S. bovis	S. haematobium	Sb_ShxSh
Kayes	Diakalèl			NA	S. haematobium	NA
Kayes	Diakalèl			S. haematobium	S. haematobium	Sh_ShxSh
Kayes	Diakalèl			S. haematobium	S. haematobium	Sh_ShxSh
Kayes	Diakalèl			S. bovis	S. haematobium	Sb_ShxSh
Kayes	Diakalèl			S. haematobium	NA	NA
Kayes	Diakalèl			S. bovis	S. haematobium	Sb_ShxSh
Kayes	Diakalèl			S. bovis	S. haematobium	Sb_ShxSh
Kayes	Diakalèl			S. bovis	S. haematobium	Sb_ShxSh
Kayes	Diakalèl	23	Dia_61	S. bovis	S. haematobium+S. curassoni	Sb_ShxSc
Kayes	Diakalèl			S. haematobium	S. haematobium	Sh_ShxSh
Kayes	Diakalèl			S. bovis	S. haematobium	Sb_ShxSh
Kayes	Diakalèl			S. bovis	S. haematobium	Sb_ShxSh
Kayes	Diakalèl			S. bovis	S. haematobium	Sb_ShxSh
Kayes	Diakalèl			S. bovis	S. haematobium	Sb_ShxSh
Kayes	Diakalèl			S. haematobium	S. haematobium	Sh_ShxSh
Kayes	Diakalèl			S. bovis	S. haematobium	Sb_ShxSh
Kayes	Diakalèl			S. bovis	S. haematobium	Sb_ShxSh
Kayes	Diakalèl			S. bovis	S. haematobium	Sb_ShxSh
Kayes	Diakalèl			S. bovis	S. haematobium	Sb_ShxSh
Kayes	Diakalèl			S. bovis	S. haematobium	Sb_ShxSh
Kayes	Diakalèl			S. bovis	S. haematobium	Sb_ShxSh
Kayes	Diakalèl			S. bovis	S. haematobium	Sb_ShxSh
Kayes	Diakalèl			S. bovis	S. haematobium	Sb_ShxSh
Kayes	Diakalèl			S. bovis	S. haematobium	Sb_ShxSh
Kayes	Diakalèl			S. bovis	S. haematobium	Sb_ShxSh
Kayes	Diakalèl			S. bovis	S. haematobium	Sb_ShxSh
Kayes	Diakalèl			S. bovis	S. haematobium	Sb_ShxSh
Kayes	Diakalèl			S. haematobium	S. haematobium	Sh_ShxSh
Kayes	Diakalèl			S. bovis	S. haematobium	Sb_ShxSh
Kayes	Diakalèl			S. bovis	S. haematobium	Sb_ShxSh
Kayes	Diakalèl			S. bovis	S. haematobium	Sb_ShxSh
Kayes	Diakalèl	23	Dia_62	S. bovis	S. haematobium	Sb_ShxSh
Kayes	Diakalèl			S. bovis	S. haematobium	Sb_ShxSh
Kayes	Diakalèl			S. bovis	S. haematobium	Sb_ShxSh
Kayes	Diakalèl			S. bovis	S. haematobium	Sb_ShxSh
Kayes	Diakalèl			S. haematobium	S. haematobium	Sh_ShxSh
Kayes	Diakalèl			S. bovis	S. haematobium+S. curassoni	Sb_ShxSc
Kayes	Diakalèl			S. bovis	S. haematobium	Sb_ShxSh
Kayes	Diakalèl			S. bovis	S. haematobium	Sb_ShxSh
Kayes	Diakalèl			S. bovis	S. haematobium	Sb_ShxSh
Kayes	Diakalèl			S. bovis	S. haematobium	Sb_ShxSh
Kayes	Diakalèl			S. haematobium	S. haematobium	Sh_ShxSh
Kayes	Diakalèl			S. bovis	S. haematobium	Sb_ShxSh
Kayes	Diakalèl			S. bovis	S. haematobium	Sb_ShxSh
Kayes	Diakalèl			S. bovis	S. haematobium	Sb_ShxSh
Kayes	Diakalèl			S. bovis	S. haematobium	Sb_ShxSh
Kayes	Diakalèl			S. bovis	S. haematobium	Sb_ShxSh
Kayes	Diakalèl			S. bovis	S. haematobium	Sb_ShxSh
Kayes	Diakalèl			S. bovis	S. haematobium	Sb_ShxSh
Kayes	Diakalèl			S. bovis	S. haematobium	Sb_ShxSh
Kayes	Diakalèl			S. bovis	S. haematobium	Sb_ShxSh
Kayes	Diakalèl			S. bovis	S. haematobium	Sb_ShxSh
Kayes	Diakalèl			S. bovis	S. haematobium	Sb_ShxSh
Kayes	Diakalèl			S. bovis	S. haematobium	Sb_ShxSh
Kayes	Diakalèl	22	Dia_63	S. bovis	S. haematobium+S. curassoni	Sb_ShxSc
Kayes	Diakalèl			S. bovis	S. haematobium	Sb_ShxSh
Kayes	Diakalèl			S. bovis	S. haematobium	Sb_ShxSh
Kayes	Diakalèl			S. bovis	S. haematobium	Sb_ShxSh
Kayes	Diakalèl			S. bovis	S. haematobium	Sb_ShxSh
Kayes	Diakalèl			S. bovis	S. haematobium	Sb_ShxSh
Kayes	Diakalèl			S. haematobium	S. haematobium	Sh_ShxSh
Kayes	Diakalèl			S. haematobium	S. haematobium	Sh_ShxSh
Kayes	Diakalèl			S. bovis	S. haematobium	Sb_ShxSh
Kayes	Diakalèl			S. bovis	S. haematobium	Sb_ShxSh
Kayes	Diakalèl			S. bovis	S. haematobium	Sb_ShxSh
Kayes	Diakalèl			S. bovis	S. haematobium	Sb_ShxSh
Kayes	Diakalèl			S. bovis	S. haematobium	Sb_ShxSh
Kayes	Diakalèl			S. bovis	S. haematobium	Sb_ShxSh
Kayes	Diakalèl			S. bovis	S. haematobium	Sb_ShxSh
Kayes	Diakalèl			NA	S. haematobium	NA
Kayes	Diakalèl			S. haematobium	NA	NA
Kayes	Diakalèl			S. haematobium	S. haematobium	Sh_ShxSh
Kayes	Diakalèl			S. haematobium	S. haematobium	Sh_ShxSh
Kayes	Diakalèl			S. bovis	S. haematobium	Sb_ShxSh
Kayes	Diakalèl			S. haematobium	S. haematobium	Sh_ShxSh
Kayes	Diakalèl			S. bovis	S. haematobium	Sb_ShxSh
Kayes	Diakalèl	19	Dia_64	S. bovis	S. haematobium+S. curassoni	Sb_ShxSc
Kayes	Diakalèl			S. haematobium	S. haematobium	Sh_ShxSh
Kayes	Diakalèl			S. haematobium	S. haematobium	Sh_ShxSh
Kayes	Diakalèl			S. bovis	S. haematobium	Sb_ShxSh
Kayes	Diakalèl			NA	S. haematobium	NA
Kayes	Diakalèl			S. haematobium	S. haematobium	Sh_ShxSh
Kayes	Diakalèl			S. bovis	S. haematobium+S. curassoni	Sb_ShxSc
Kayes	Diakalèl			S. haematobium	S. haematobium	Sh_ShxSh
Kayes	Diakalèl			S. haematobium	S. haematobium	Sh_ShxSh
Kayes	Diakalèl			S. bovis	S. haematobium	Sb_ShxSh
Kayes	Diakalèl			S. bovis	S. haematobium	Sb_ShxSh
Kayes	Diakalèl			S. bovis	S. haematobium+S. curassoni	Sb_ShxSc
Kayes	Diakalèl			S. bovis	S. haematobium	Sb_ShxSh
Kayes	Diakalèl			S. bovis	S. haematobium	Sb_ShxSh
Kayes	Diakalèl			NA	S. haematobium	NA
Kayes	Diakalèl			S. haematobium	S. haematobium	Sh_ShxSh
Kayes	Diakalèl			S. bovis	S. haematobium	Sb_ShxSh
Kayes	Diakalèl			S. bovis	S. haematobium	Sb_ShxSh
Kayes	Diakalèl			S. bovis	S. haematobium	Sb_ShxSh
Kayes	Diakalèl	17	Dia_ 69	S. bovis	S. haematobium	Sb_ShxSh
Kayes	Diakalèl			S. bovis	S. haematobium	Sb_ShxSh
Kayes	Diakalèl			S. bovis	S. haematobium	Sb_ShxSh
Kayes	Diakalèl			S. bovis	NA	NA
Kayes	Diakalèl			S. bovis	NA	NA
Kayes	Diakalèl			S. bovis	NA	NA
Kayes	Diakalèl			S. haematobium	S. haematobium+S. curassoni	Sh_ShxSc
Kayes	Diakalèl			S. bovis	S. haematobium	Sb_ShxSh
Kayes	Diakalèl			S. bovis	S. haematobium	Sb_ShxSh
Kayes	Diakalèl			S. haematobium	S. haematobium	Sh_ShxSh
Kayes	Diakalèl			S. bovis	S. haematobium	Sb_ShxSh
Kayes	Diakalèl			S. bovis	S. haematobium	Sb_ShxSh
Kayes	Diakalèl			S. bovis	S. haematobium	Sb_ShxSh
Kayes	Diakalèl			S. bovis	S. haematobium	Sb_ShxSh
Kayes	Diakalèl			S. bovis	S. haematobium	Sb_ShxSh
Kayes	Diakalèl			S. haematobium	S. haematobium	Sh_ShxSh
Kayes	Diakalèl			NA	S. haematobium	NA
Kayes	Diakalèl	16	Dia_71	S. bovis	S. haematobium	Sb_ShxSh
Kayes	Diakalèl			S. bovis	S. haematobium	Sb_ShxSh
Kayes	Diakalèl			S. bovis	S. haematobium	Sb_ShxSh
Kayes	Diakalèl			S. bovis	S. haematobium	Sb_ShxSh
Kayes	Diakalèl			S. haematobium	S. haematobium	Sh_ShxSh
Kayes	Diakalèl			S. bovis	S. haematobium	Sb_ShxSh
Kayes	Diakalèl			S. haematobium	S. haematobium	Sh_ShxSh
Kayes	Diakalèl			S. haematobium	S. haematobium	Sh_ShxSh
Kayes	Diakalèl			S. bovis	S. haematobium	Sb_ShxSh
Kayes	Diakalèl			NA	S. haematobium	NA
Kayes	Diakalèl			NA	S. haematobium	NA
Kayes	Diakalèl			NA	S. haematobium	NA
Kayes	Diakalèl			S. bovis	S. haematobium	Sb_ShxSh
Kayes	Diakalèl			S. haematobium	S. haematobium	Sh_ShxSh
Kayes	Diakalèl			S. bovis	S. haematobium	Sb_ShxSh
Kayes	Diakalèl			S. bovis	S. haematobium	Sb_ShxSh
Kayes	Diakalèl	10	Dia_2b	NA	S. haematobium	NA
Kayes	Diakalèl			S. bovis	S. haematobium+S. curassoni	Sb_ShxSc
Kayes	Diakalèl			S. bovis	S. haematobium	Sb_ShxSh
Kayes	Diakalèl			NA	S. haematobium	NA
Kayes	Diakalèl			S. bovis	S. haematobium+S. curassoni	Sb_ShxSc
Kayes	Diakalèl			S. bovis	S. haematobium	Sb_ShxSh
Kayes	Diakalèl			NA	S. haematobium	NA
Kayes	Diakalèl			NA	S. haematobium	NA
Kayes	Diakalèl			S. bovis	S. haematobium	Sb_ShxSh
Kayes	Diakalèl			S. bovis	S. haematobium	Sb_ShxSh
Kayes	Diakalèl	7	Dia_3b	S. bovis	S. haematobium	Sb_ShxSh
Kayes	Diakalèl			NA	S. haematobium	NA
Kayes	Diakalèl			NA	S. haematobium	NA
Kayes	Diakalèl			S. bovis	S. haematobium	Sb_ShxSh
Kayes	Diakalèl			S. haematobium	S. haematobium	Sh_ShxSh
Kayes	Diakalèl			NA	S. haematobium	NA
Kayes	Diakalèl			NA	S. haematobium	NA
Kayes	Diakalèl	8	Dia_4b	S. bovis	S. haematobium	Sb_ShxSh
Kayes	Diakalèl			S. bovis	S. haematobium	Sb_ShxSh
Kayes	Diakalèl			NA	S. haematobium	NA
Kayes	Diakalèl			S. bovis	S. haematobium	Sb_ShxSh
Kayes	Diakalèl			S. bovis	S. haematobium	Sb_ShxSh
Kayes	Diakalèl			S. bovis	S. haematobium	Sb_ShxSh
Kayes	Diakalèl			S. bovis	S. haematobium	Sb_ShxSh
Kayes	Diakalèl			S. bovis	S. haematobium	Sb_ShxSh
Kayes	Diakalèl	9	Dia_5b	S. haematobium	S. haematobium	Sh_ShxSh
Kayes	Diakalèl			NA	S. haematobium	NA
Kayes	Diakalèl			S. bovis	S. haematobium	Sb_ShxSh
Kayes	Diakalèl			S. haematobium	S. haematobium	Sh_ShxSh
Kayes	Diakalèl			S. bovis	S. haematobium	Sb_ShxSh
Kayes	Diakalèl			S. bovis	S. haematobium	Sb_ShxSh
Kayes	Diakalèl			S. bovis	S. haematobium	Sb_ShxSh
Kayes	Diakalèl			NA	S. haematobium	NA
Kayes	Diakalèl			S. bovis	S. haematobium	Sb_ShxSh
Kayes	Diakalèl	9	Dia_7b	S. bovis	S. haematobium	Sb_ShxSh
Kayes	Diakalèl			NA	S. haematobium	NA
Kayes	Diakalèl			NA	S. haematobium	NA
Kayes	Diakalèl			NA	S. haematobium	NA
Kayes	Diakalèl			S. bovis	S. haematobium	Sb_ShxSh
Kayes	Diakalèl			S. bovis	S. haematobium	Sb_ShxSh
Kayes	Diakalèl			NA	S. haematobium	NA
Kayes	Diakalèl			NA	S. haematobium	NA
Kayes	Diakalèl			S. bovis	S. haematobium+S. curassoni	Sb_ShxSc
Kayes	Diakalèl	9	Dia_15	S. bovis	S. haematobium	Sb_ShxSh
Kayes	Diakalèl			NA	S. haematobium	NA
Kayes	Diakalèl			S. bovis	S. haematobium	Sb_ShxSh
Kayes	Diakalèl			S. haematobium	S. haematobium	Sh_ShxSh
Kayes	Diakalèl			S. haematobium	S. haematobium	Sh_ShxSh
Kayes	Diakalèl			NA	S. haematobium	NA
Kayes	Diakalèl			NA	S. haematobium	NA
Kayes	Diakalèl			NA	S. haematobium	NA
Kayes	Diakalèl			NA	S. haematobium	NA
Kayes	Diakalèl	5	Dia_16	S. haematobium	S. haematobium	Sh_ShxSh
Kayes	Diakalèl			S. bovis	S. haematobium	Sb_ShxSh
Kayes	Diakalèl			NA	S. haematobium	NA
Kayes	Diakalèl			NA	S. haematobium	NA
Kayes	Diakalèl			S. bovis	S. haematobium	Sb_ShxSh
Kayes	Diakalèl	8	Dia_28b	S. haematobium	S. haematobium	Sh_ShxSh
Kayes	Diakalèl			S. bovis	S. haematobium	Sb_ShxSh
Kayes	Diakalèl			S. haematobium	S. haematobium	Sh_ShxSh
Kayes	Diakalèl			S. bovis	S. haematobium	Sb_ShxSh
Kayes	Diakalèl			S. haematobium	S. haematobium	Sh_ShxSh
Kayes	Diakalèl			NA	S. haematobium	NA
Kayes	Diakalèl			S. bovis	S. haematobium	Sb_ShxSh
Kayes	Diakalèl			S. bovis	S. haematobium	Sb_ShxSh
Kayes	Diakalèl	6	Dia_29b	S. bovis	S. haematobium	Sb_ShxSh
Kayes	Diakalèl			NA	S. haematobium	NA
Kayes	Diakalèl			NA	S. haematobium	NA
Kayes	Diakalèl			S. bovis	S. haematobium	Sb_ShxSh
Kayes	Diakalèl			S. bovis	S. haematobium	Sb_ShxSh
Kayes	Diakalèl			NA	S. haematobium	NA
Kayes	Diakalèl	8	Dia_62b	S. haematobium	S. haematobium	Sh_ShxSh
Kayes	Diakalèl			S. haematobium	S. haematobium	Sh_ShxSh
Kayes	Diakalèl			S. bovis	S. haematobium	Sb_ShxSh
Kayes	Diakalèl			S. haematobium	S. haematobium	Sh_ShxSh
Kayes	Diakalèl			S. bovis	S. haematobium	Sb_ShxSh
Kayes	Diakalèl			NA	S. haematobium	NA
Kayes	Diakalèl			S. bovis	S. haematobium	Sb_ShxSh
Kayes	Diakalèl			NA	S. haematobium	NA
Kayes	Diakalèl	10	Dia_69b	S. bovis	S. haematobium	Sb_ShxSh
Kayes	Diakalèl			S. haematobium	S. haematobium	Sh_ShxSh
Kayes	Diakalèl			S. bovis	S. haematobium	Sb_ShxSh
Kayes	Diakalèl			NA	S. haematobium	NA
Kayes	Diakalèl			S. bovis	S. haematobium	Sb_ShxSh
Kayes	Diakalèl			S. bovis	S. haematobium	Sb_ShxSh
Kayes	Diakalèl			S. bovis	S. haematobium	Sb_ShxSh
Kayes	Diakalèl			NA	S. haematobium	NA
Kayes	Diakalèl			S. haematobium	S. haematobium	Sh_ShxSh
Kayes	Diakalèl			NA	S. haematobium	NA
Kayes	Diakalèl	9	Dia_73b	S. bovis	S. haematobium	Sb_ShxSh
Kayes	Diakalèl			S. bovis	S. haematobium	Sb_ShxSh
Kayes	Diakalèl			S. bovis	S. haematobium	Sb_ShxSh
Kayes	Diakalèl			S. bovis	S. haematobium	Sb_ShxSh
Kayes	Diakalèl			NA	S. haematobium	NA
Kayes	Diakalèl			S. bovis	S. haematobium	Sb_ShxSh
Kayes	Diakalèl			S. bovis	S. haematobium	Sb_ShxSh
Kayes	Diakalèl			S. bovis	S. haematobium	Sb_ShxSh
Kayes	Diakalèl			S. bovis	S. haematobium	Sb_ShxSh
Kayes	Diakalèl	10	Dia_74b	S. bovis	NA	NA
Kayes	Diakalèl			NA	S. haematobium	NA
Kayes	Diakalèl			S. bovis	S. haematobium	Sb_ShxSh
Kayes	Diakalèl			NA	S. haematobium	NA
Kayes	Diakalèl			NA	S. haematobium	NA
Kayes	Diakalèl			S. bovis	S. haematobium	Sb_ShxSh
Kayes	Diakalèl			NA	S. haematobium	NA
Kayes	Diakalèl			S. bovis	S. haematobium	Sb_ShxSh
Kayes	Diakalèl			S. bovis	S. haematobium	Sb_ShxSh
Kayes	Diakalèl			S. bovis	S. haematobium	Sb_ShxSh
Kayes	Diakalèl	10	Dia_75b	NA	S. haematobium	NA
Kayes	Diakalèl			NA	S. haematobium	NA
Kayes	Diakalèl			NA	S. haematobium	NA
Kayes	Diakalèl			S. bovis	S. haematobium	Sb_ShxSh
Kayes	Diakalèl			NA	S. haematobium	NA
Kayes	Diakalèl			S. bovis	S. haematobium	Sb_ShxSh
Kayes	Diakalèl			S. bovis	S. haematobium	Sb_ShxSh
Kayes	Diakalèl			S. bovis	S. haematobium	Sb_ShxSh
Kayes	Diakalèl			S. bovis	S. haematobium	Sb_ShxSh
Kayes	Diakalèl			S. bovis	S. haematobium	Sb_ShxSh
Kayes	Diakalèl	11	Dia_76b	S. bovis	S. haematobium	Sb_ShxSh
Kayes	Diakalèl			S. bovis	S. haematobium	Sb_ShxSh
Kayes	Diakalèl			NA	S. haematobium	NA
Kayes	Diakalèl			S. bovis	S. haematobium	Sb_ShxSh
Kayes	Diakalèl			S. bovis	S. haematobium	Sb_ShxSh
Kayes	Diakalèl			NA	S. haematobium	NA
Kayes	Diakalèl			NA	S. haematobium	NA
Kayes	Diakalèl			NA	S. haematobium	NA
Kayes	Diakalèl			NA	S. haematobium	NA
Kayes	Diakalèl			S. bovis	S. haematobium	Sb_ShxSh
Kayes	Diakalèl			S. bovis	S. haematobium	Sb_ShxSh
Kayes	Diakalèl	8	Dia_78b	NA	S. haematobium	NA
Kayes	Diakalèl			S. bovis	S. haematobium	Sb_ShxSh
Kayes	Diakalèl			S. bovis	NA	NA
Kayes	Diakalèl			S. haematobium	S. haematobium	Sh_ShxSh
Kayes	Diakalèl			NA	S. haematobium	NA
Kayes	Diakalèl			S. bovis	NA	NA
Kayes	Diakalèl			NA	S. haematobium	NA
Kayes	Diakalèl			NA	S. haematobium	NA
Kayes	Diakalèl	11	Dia_79b	S. bovis	S. haematobium	Sb_ShxSh
Kayes	Diakalèl			NA	S. haematobium	NA
Kayes	Diakalèl			S. bovis	S. haematobium	Sb_ShxSh
Kayes	Diakalèl			S. bovis	S. haematobium	Sb_ShxSh
Kayes	Diakalèl			NA	S. haematobium	NA
Kayes	Diakalèl			S. bovis	S. haematobium	Sb_ShxSh
Kayes	Diakalèl			S. haematobium	S. haematobium	Sh_ShxSh
Kayes	Diakalèl			S. bovis	S. haematobium	Sb_ShxSh
Kayes	Diakalèl			NA	S. haematobium	NA
Kayes	Diakalèl			S. bovis	S. haematobium	Sb_ShxSh
Kayes	Diakalèl			S. bovis	S. haematobium	Sb_ShxSh
Kayes	Diakalèl	10	Dia_81b	S. bovis	S. haematobium	Sb_ShxSh
Kayes	Diakalèl			S. bovis	S. haematobium	Sb_ShxSh
Kayes	Diakalèl			NA	S. haematobium	NA
Kayes	Diakalèl			NA	S. haematobium	NA
Kayes	Diakalèl			NA	S. haematobium	NA
Kayes	Diakalèl			S. bovis	S. haematobium	Sb_ShxSh
Kayes	Diakalèl			S. bovis	S. haematobium	Sb_ShxSh
Kayes	Diakalèl			S. bovis	S. haematobium	Sb_ShxSh
Kayes	Diakalèl			S. bovis	S. haematobium	Sb_ShxSh
Kayes	Diakalèl			S. bovis	S. haematobium	Sb_ShxSh
Kayes	Diakalèl	9	Dia_83b	S. bovis	S. haematobium	Sb_ShxSh
Kayes	Diakalèl			S. haematobium	S. haematobium	Sh_ShxSh
Kayes	Diakalèl			NA	S. haematobium	NA
Kayes	Diakalèl			S. bovis	S. haematobium	Sb_ShxSh
Kayes	Diakalèl			S. haematobium	S. haematobium	Sh_ShxSh
Kayes	Diakalèl			S. bovis	S. haematobium	Sb_ShxSh
Kayes	Diakalèl			S. haematobium	S. haematobium	Sh_ShxSh
Kayes	Diakalèl			NA	S. haematobium	NA
Kayes	Diakalèl			NA	S. haematobium	NA
Kayes	Diakalèl	10	Dia22_84b	NA	S. haematobium	NA
Kayes	Diakalèl			S. haematobium	S. haematobium	Sh_ShxSh
Kayes	Diakalèl			S. bovis	S. haematobium	Sb_ShxSh
Kayes	Diakalèl			S. bovis	S. haematobium	Sb_ShxSh
Kayes	Diakalèl			S. bovis	S. haematobium	Sb_ShxSh
Kayes	Diakalèl			S. bovis	S. haematobium	Sb_ShxSh
Kayes	Diakalèl			S. bovis	S. haematobium	Sb_ShxSh
Kayes	Diakalèl			S. bovis	S. haematobium	Sb_ShxSh
Kayes	Diakalèl			NA	S. haematobium	NA
Kayes	Diakalèl			S. bovis	S. haematobium	Sb_ShxSh
Diéma	Fangouné Bamanan	10	Fa_119	S. bovis	S. haematobium	Sb_ShxSh
Diéma	Fangouné Bamanan			S. haematobium	S. haematobium	Sh_ShxSh
Diéma	Fangouné Bamanan			S. haematobium	S. haematobium	Sh_ShxSh
Diéma	Fangouné Bamanan			S. haematobium	S. haematobium	Sh_ShxSh
Diéma	Fangouné Bamanan			S. haematobium	S. haematobium	Sh_ShxSh
Diéma	Fangouné Bamanan			S. haematobium	S. haematobium	Sh_ShxSh
Diéma	Fangouné Bamanan			NA	S. haematobium	NA
Diéma	Fangouné Bamanan			NA	S. haematobium	NA
Diéma	Fangouné Bamanan			NA	S. haematobium	NA
Diéma	Fangouné Bamanan			NA	S. haematobium	NA
Diéma	Fangouné Bamanan	9	Fa_81b	S. haematobium	S. haematobium	Sh_ShxSh
Diéma	Fangouné Bamanan			S. haematobium	S. haematobium	Sh_ShxSh
Diéma	Fangouné Bamanan			S. haematobium	S. haematobium	Sh_ShxSh
Diéma	Fangouné Bamanan			S. haematobium	S. haematobium	Sh_ShxSh
Diéma	Fangouné Bamanan			S. haematobium	S. haematobium	Sh_ShxSh
Diéma	Fangouné Bamanan			S. haematobium	S. haematobium	Sh_ShxSh
Diéma	Fangouné Bamanan			NA	S. haematobium	NA
Diéma	Fangouné Bamanan			NA	S. haematobium	NA
Diéma	Fangouné Bamanan			NA	S. haematobium	NA
Diéma	Fangouné Bamanan	23	Fa_14	S. haematobium	S. haematobium	Sh_ShxSh
Diéma	Fangouné Bamanan			S. haematobium	S. haematobium	Sh_ShxSh
Diéma	Fangouné Bamanan			S. haematobium	S. haematobium	Sh_ShxSh
Diéma	Fangouné Bamanan			S. haematobium	S. haematobium	Sh_ShxSh
Diéma	Fangouné Bamanan			S. haematobium	S. haematobium	Sh_ShxSh
Diéma	Fangouné Bamanan			S. haematobium	S. haematobium	Sh_ShxSh
Diéma	Fangouné Bamanan			NA	S. haematobium	NA
Diéma	Fangouné Bamanan			NA	S. haematobium	NA
Diéma	Fangouné Bamanan			S. haematobium	S. haematobium	Sh_ShxSh
Diéma	Fangouné Bamanan			NA	S. haematobium	NA
Diéma	Fangouné Bamanan			S. bovis	NA	NA
Diéma	Fangouné Bamanan			S. haematobium	S. haematobium	Sh_ShxSh
Diéma	Fangouné Bamanan			NA	S. haematobium	NA
Diéma	Fangouné Bamanan			S. haematobium	S. haematobium	Sh_ShxSh
Diéma	Fangouné Bamanan			NA	S. haematobium	NA
Diéma	Fangouné Bamanan			S. haematobium	S. haematobium	Sh_ShxSh
Diéma	Fangouné Bamanan			S. haematobium	NA	NA
Diéma	Fangouné Bamanan			S. haematobium	S. haematobium	Sh_ShxSh
Diéma	Fangouné Bamanan			NA	S. haematobium	NA
Diéma	Fangouné Bamanan			NA	S. haematobium	NA
Diéma	Fangouné Bamanan			S. haematobium	S. haematobium	Sh_ShxSh
Diéma	Fangouné Bamanan			S. haematobium	S. haematobium	Sh_ShxSh
Diéma	Fangouné Bamanan			S. haematobium	NA	NA
Diéma	Fangouné Bamanan	21	Fa_5	S. bovis	S. haematobium	Sb_ShxSh
Diéma	Fangouné Bamanan			S. haematobium	S. haematobium	Sh_ShxSh
Diéma	Fangouné Bamanan			S. haematobium	S. haematobium	Sh_ShxSh
Diéma	Fangouné Bamanan			S. haematobium	S. haematobium	Sh_ShxSh
Diéma	Fangouné Bamanan			S. haematobium	S. haematobium	Sh_ShxSh
Diéma	Fangouné Bamanan			S. haematobium	S. haematobium	Sh_ShxSh
Diéma	Fangouné Bamanan			S. haematobium	S. haematobium	Sh_ShxSh
Diéma	Fangouné Bamanan			S. haematobium	S. haematobium	Sh_ShxSh
Diéma	Fangouné Bamanan			NA	S. haematobium	NA
Diéma	Fangouné Bamanan			S. haematobium	S. haematobium	Sh_ShxSh
Diéma	Fangouné Bamanan			S. haematobium	S. haematobium	Sh_ShxSh
Diéma	Fangouné Bamanan			NA	S. haematobium	NA
Diéma	Fangouné Bamanan			NA	S. haematobium	NA
Diéma	Fangouné Bamanan			S. bovis	S. haematobium	Sb_ShxSh
Diéma	Fangouné Bamanan			S. haematobium	S. haematobium	Sh_ShxSh
Diéma	Fangouné Bamanan			S. haematobium	S. haematobium	Sh_ShxSh
Diéma	Fangouné Bamanan			S. haematobium	S. haematobium	Sh_ShxSh
Diéma	Fangouné Bamanan			S. haematobium	S. haematobium	Sh_ShxSh
Diéma	Fangouné Bamanan			S. haematobium	S. haematobium	Sh_ShxSh
Diéma	Fangouné Bamanan			S. haematobium	S. haematobium	Sh_ShxSh
Diéma	Fangouné Bamanan			S. haematobium	S. haematobium	Sh_ShxSh
Diéma	Fangouné Bamanan	19	Fa_21	S. haematobium	S. haematobium	Sh_ShxSh
Diéma	Fangouné Bamanan			S. haematobium	S. haematobium+S. curassoni	Sh_ShxSc
Diéma	Fangouné Bamanan			S. haematobium	S. haematobium	Sh_ShxSh
Diéma	Fangouné Bamanan			S. haematobium	S. haematobium	Sh_ShxSh
Diéma	Fangouné Bamanan			S. haematobium	NA	NA
Diéma	Fangouné Bamanan			S. haematobium	S. haematobium	Sh_ShxSh
Diéma	Fangouné Bamanan			S. haematobium	S. haematobium	Sh_ShxSh
Diéma	Fangouné Bamanan			S. haematobium	S. haematobium	Sh_ShxSh
Diéma	Fangouné Bamanan			S. haematobium	S. haematobium	Sh_ShxSh
Diéma	Fangouné Bamanan			S. haematobium	S. haematobium	Sh_ShxSh
Diéma	Fangouné Bamanan			S. haematobium	S. haematobium	Sh_ShxSh
Diéma	Fangouné Bamanan			S. haematobium	S. haematobium	Sh_ShxSh
Diéma	Fangouné Bamanan			S. bovis	S. haematobium	Sb_ShxSh
Diéma	Fangouné Bamanan			S. haematobium	S. haematobium	Sh_ShxSh
Diéma	Fangouné Bamanan			S. haematobium	S. haematobium	Sh_ShxSh
Diéma	Fangouné Bamanan			S. haematobium	S. haematobium	Sh_ShxSh
Diéma	Fangouné Bamanan			S. haematobium	S. haematobium	Sh_ShxSh
Diéma	Fangouné Bamanan			S. haematobium	S. haematobium	Sh_ShxSh
Diéma	Fangouné Bamanan			S. bovis	S. haematobium	Sb_ShxSh
Diéma	Fangouné Bamanan	3	Fa_24	S. haematobium	S. haematobium	Sh_ShxSh
Diéma	Fangouné Bamanan			S. haematobium	S. haematobium	Sh_ShxSh
Diéma	Fangouné Bamanan			S. haematobium	S. haematobium	Sh_ShxSh
Diéma	Fangouné Bamanan	22	Fa_28	S. haematobium	S. haematobium+S. curassoni	Sh_ShxSc
Diéma	Fangouné Bamanan			S. haematobium	S. haematobium	Sh_ShxSh
Diéma	Fangouné Bamanan			S. haematobium	S. haematobium	Sh_ShxSh
Diéma	Fangouné Bamanan			S. haematobium	S. haematobium	Sh_ShxSh
Diéma	Fangouné Bamanan			S. haematobium	S. haematobium	Sh_ShxSh
Diéma	Fangouné Bamanan			S. haematobium	S. haematobium	Sh_ShxSh
Diéma	Fangouné Bamanan			S. haematobium	S. haematobium	Sh_ShxSh
Diéma	Fangouné Bamanan			S. haematobium	S. haematobium	Sh_ShxSh
Diéma	Fangouné Bamanan			S. haematobium	S. haematobium	Sh_ShxSh
Diéma	Fangouné Bamanan			S. bovis	S. haematobium+S. curassoni	Sb_ShxSc
Diéma	Fangouné Bamanan			S. haematobium	S. haematobium	Sh_ShxSh
Diéma	Fangouné Bamanan			S. haematobium	S. haematobium	Sh_ShxSh
Diéma	Fangouné Bamanan			S. haematobium	S. haematobium	Sh_ShxSh
Diéma	Fangouné Bamanan			S. haematobium	S. haematobium+S. curassoni	Sh_ShxSc
Diéma	Fangouné Bamanan			S. haematobium	S. haematobium	Sh_ShxSh
Diéma	Fangouné Bamanan			S. haematobium	S. haematobium	Sh_ShxSh
Diéma	Fangouné Bamanan			S. haematobium	S. haematobium	Sh_ShxSh
Diéma	Fangouné Bamanan			S. haematobium	S. haematobium	Sh_ShxSh
Diéma	Fangouné Bamanan			S. haematobium	S. haematobium	Sh_ShxSh
Diéma	Fangouné Bamanan			S. haematobium	S. haematobium	Sh_ShxSh
Diéma	Fangouné Bamanan			S. haematobium	S. haematobium	Sh_ShxSh
Diéma	Fangouné Bamanan			S. haematobium	S. haematobium	Sh_ShxSh
Diéma	Fangouné Bamanan	22	Fa_32	S. bovis	S. haematobium	Sb_ShxSh
Diéma	Fangouné Bamanan			S. haematobium	S. haematobium	Sh_ShxSh
Diéma	Fangouné Bamanan			S. haematobium	S. haematobium	Sh_ShxSh
Diéma	Fangouné Bamanan			S. haematobium	S. haematobium	Sh_ShxSh
Diéma	Fangouné Bamanan			S. haematobium	S. haematobium	Sh_ShxSh
Diéma	Fangouné Bamanan			S. haematobium	S. haematobium	Sh_ShxSh
Diéma	Fangouné Bamanan			S. haematobium	S. haematobium	Sh_ShxSh
Diéma	Fangouné Bamanan			S. haematobium	S. haematobium	Sh_ShxSh
Diéma	Fangouné Bamanan			S. haematobium	S. haematobium	Sh_ShxSh
Diéma	Fangouné Bamanan			S. haematobium	S. haematobium	Sh_ShxSh
Diéma	Fangouné Bamanan			S. haematobium	S. haematobium	Sh_ShxSh
Diéma	Fangouné Bamanan			S. haematobium	S. haematobium	Sh_ShxSh
Diéma	Fangouné Bamanan			NA	S. haematobium	NA
Diéma	Fangouné Bamanan			S. haematobium	S. haematobium	Sh_ShxSh
Diéma	Fangouné Bamanan			S. haematobium	S. haematobium	Sh_ShxSh
Diéma	Fangouné Bamanan			S. haematobium	S. haematobium	Sh_ShxSh
Diéma	Fangouné Bamanan			S. haematobium	S. haematobium	Sh_ShxSh
Diéma	Fangouné Bamanan			S. haematobium	S. haematobium	Sh_ShxSh
Diéma	Fangouné Bamanan			S. haematobium	S. haematobium	Sh_ShxSh
Diéma	Fangouné Bamanan			S. haematobium	S. haematobium	Sh_ShxSh
Diéma	Fangouné Bamanan			S. haematobium	S. haematobium	Sh_ShxSh
Diéma	Fangouné Bamanan			S. haematobium	S. haematobium	Sh_ShxSh
Diéma	Fangouné Bamanan	23	Fa_23	S. haematobium	S. haematobium	Sh_ShxSh
Diéma	Fangouné Bamanan			S. haematobium	S. haematobium	Sh_ShxSh
Diéma	Fangouné Bamanan			S. haematobium	S. haematobium	Sh_ShxSh
Diéma	Fangouné Bamanan			S. haematobium	S. haematobium	Sh_ShxSh
Diéma	Fangouné Bamanan			S. haematobium	S. haematobium	Sh_ShxSh
Diéma	Fangouné Bamanan			S. haematobium	S. haematobium	Sh_ShxSh
Diéma	Fangouné Bamanan			S. haematobium	S. haematobium	Sh_ShxSh
Diéma	Fangouné Bamanan			S. haematobium	NA	NA
Diéma	Fangouné Bamanan			S. haematobium	S. haematobium	Sh_ShxSh
Diéma	Fangouné Bamanan			S. haematobium	NA	NA
Diéma	Fangouné Bamanan			S. haematobium	S. haematobium	Sh_ShxSh
Diéma	Fangouné Bamanan			S. haematobium	S. haematobium	Sh_ShxSh
Diéma	Fangouné Bamanan			S. haematobium	S. haematobium	Sh_ShxSh
Diéma	Fangouné Bamanan			S. haematobium	S. haematobium	Sh_ShxSh
Diéma	Fangouné Bamanan			S. haematobium	S. haematobium	Sh_ShxSh
Diéma	Fangouné Bamanan			S. haematobium	S. haematobium	Sh_ShxSh
Diéma	Fangouné Bamanan			S. haematobium	S. haematobium	Sh_ShxSh
Diéma	Fangouné Bamanan			S. haematobium	S. haematobium	Sh_ShxSh
Diéma	Fangouné Bamanan			S. haematobium	S. haematobium	Sh_ShxSh
Diéma	Fangouné Bamanan			S. haematobium	S. haematobium	Sh_ShxSh
Diéma	Fangouné Bamanan			S. haematobium	S. haematobium	Sh_ShxSh
Diéma	Fangouné Bamanan			S. haematobium	S. haematobium	Sh_ShxSh
Diéma	Fangouné Bamanan			NA	S. haematobium	NA
Diéma	Fangouné Bamanan	22	Fa_70	NA	S. haematobium	NA
Diéma	Fangouné Bamanan			NA	S. haematobium	NA
Diéma	Fangouné Bamanan			NA	S. haematobium	NA
Diéma	Fangouné Bamanan			S. haematobium	S. haematobium	Sh_ShxSh
Diéma	Fangouné Bamanan			S. haematobium	S. haematobium	Sh_ShxSh
Diéma	Fangouné Bamanan			NA	S. haematobium	NA
Diéma	Fangouné Bamanan			NA	S. haematobium	NA
Diéma	Fangouné Bamanan			NA	S. haematobium	NA
Diéma	Fangouné Bamanan			NA	S. haematobium	NA
Diéma	Fangouné Bamanan			NA	S. haematobium	NA
Diéma	Fangouné Bamanan			S. haematobium	S. haematobium	Sh_ShxSh
Diéma	Fangouné Bamanan			S. haematobium	NA	NA
Diéma	Fangouné Bamanan			S. haematobium	S. haematobium	Sh_ShxSh
Diéma	Fangouné Bamanan			S. haematobium	S. haematobium	Sh_ShxSh
Diéma	Fangouné Bamanan			S. haematobium	S. haematobium	Sh_ShxSh
Diéma	Fangouné Bamanan			S. bovis	S. haematobium	Sb_ShxSh
Diéma	Fangouné Bamanan			S. haematobium	S. haematobium	Sh_ShxSh
Diéma	Fangouné Bamanan			S. haematobium	S. haematobium	Sh_ShxSh
Diéma	Fangouné Bamanan			S. haematobium	S. haematobium+S. curassoni	Sh_ShxSc
Diéma	Fangouné Bamanan			S. haematobium	S. haematobium	Sh_ShxSh
Diéma	Fangouné Bamanan			S. haematobium	S. haematobium	Sh_ShxSh
Diéma	Fangouné Bamanan			S. haematobium	NA	NA
Diéma	Fangouné Bamanan	19	Fa_26	S. haematobium	NA	NA
Diéma	Fangouné Bamanan			S. haematobium	S. haematobium	Sh_ShxSh
Diéma	Fangouné Bamanan			S. haematobium	S. haematobium	Sh_ShxSh
Diéma	Fangouné Bamanan			NA	S. haematobium	NA
Diéma	Fangouné Bamanan			S. haematobium	S. haematobium	Sh_ShxSh
Diéma	Fangouné Bamanan			S. haematobium	S. haematobium	Sh_ShxSh
Diéma	Fangouné Bamanan			S. haematobium	S. haematobium	Sh_ShxSh
Diéma	Fangouné Bamanan			S. haematobium	S. haematobium	Sh_ShxSh
Diéma	Fangouné Bamanan			S. haematobium	S. haematobium+S. curassoni	Sh_ShxSc
Diéma	Fangouné Bamanan			S. haematobium	S. haematobium	Sh_ShxSh
Diéma	Fangouné Bamanan			S. haematobium	S. haematobium	Sh_ShxSh
Diéma	Fangouné Bamanan			NA	S. haematobium	NA
Diéma	Fangouné Bamanan			S. haematobium	S. haematobium	Sh_ShxSh
Diéma	Fangouné Bamanan			S. haematobium	S. haematobium	Sh_ShxSh
Diéma	Fangouné Bamanan			S. haematobium	S. haematobium	Sh_ShxSh
Diéma	Fangouné Bamanan			S. haematobium	S. haematobium	Sh_ShxSh
Diéma	Fangouné Bamanan			S. haematobium	S. haematobium	Sh_ShxSh
Diéma	Fangouné Bamanan			S. haematobium	S. haematobium	Sh_ShxSh
Diéma	Fangouné Bamanan			S. haematobium	S. haematobium	Sh_ShxSh
Diéma	Fangouné Bamanan	23	Fa_71	S. haematobium	NA	NA
Diéma	Fangouné Bamanan			S. haematobium	S. haematobium	Sh_ShxSh
Diéma	Fangouné Bamanan			S. haematobium	S. haematobium	Sh_ShxSh
Diéma	Fangouné Bamanan			S. haematobium	S. haematobium	Sh_ShxSh
Diéma	Fangouné Bamanan			S. haematobium	S. haematobium	Sh_ShxSh
Diéma	Fangouné Bamanan			S. haematobium	S. haematobium	Sh_ShxSh
Diéma	Fangouné Bamanan			S. haematobium	S. haematobium	Sh_ShxSh
Diéma	Fangouné Bamanan			S. haematobium	S. haematobium	Sh_ShxSh
Diéma	Fangouné Bamanan			S. haematobium	S. haematobium	Sh_ShxSh
Diéma	Fangouné Bamanan			S. haematobium	NA	NA
Diéma	Fangouné Bamanan			S. haematobium	S. haematobium	Sh_ShxSh
Diéma	Fangouné Bamanan			S. haematobium	S. haematobium	Sh_ShxSh
Diéma	Fangouné Bamanan			NA	S. haematobium	NA
Diéma	Fangouné Bamanan			S. bovis	S. haematobium	Sb_ShxSh
Diéma	Fangouné Bamanan			S. haematobium	S. haematobium	Sh_ShxSh
Diéma	Fangouné Bamanan			NA	S. haematobium	NA
Diéma	Fangouné Bamanan			NA	S. haematobium	NA
Diéma	Fangouné Bamanan			S. haematobium	S. haematobium	Sh_ShxSh
Diéma	Fangouné Bamanan			S. haematobium	NA	NA
Diéma	Fangouné Bamanan			S. haematobium	S. haematobium	Sh_ShxSh
Diéma	Fangouné Bamanan			NA	S. haematobium	NA
Diéma	Fangouné Bamanan			NA	S. haematobium	NA
Diéma	Fangouné Bamanan			S. haematobium	S. haematobium	Sh_ShxSh
Diéma	Fangouné Bamanan	28	Fa_31	S. haematobium	S. haematobium	Sh_ShxSh
Diéma	Fangouné Bamanan			S. bovis	S. haematobium	Sb_ShxSh
Diéma	Fangouné Bamanan			S. haematobium	S. haematobium	Sh_ShxSh
Diéma	Fangouné Bamanan			NA	S. haematobium	NA
Diéma	Fangouné Bamanan			S. haematobium	S. haematobium	Sh_ShxSh
Diéma	Fangouné Bamanan			S. haematobium	S. haematobium	Sh_ShxSh
Diéma	Fangouné Bamanan			S. haematobium	NA	NA
Diéma	Fangouné Bamanan			S. haematobium	S. haematobium	Sh_ShxSh
Diéma	Fangouné Bamanan			S. haematobium	S. haematobium+S. curassoni	Sh_ShxSc
Diéma	Fangouné Bamanan			S. haematobium	S. haematobium	Sh_ShxSh
Diéma	Fangouné Bamanan			S. haematobium	S. haematobium	Sh_ShxSh
Diéma	Fangouné Bamanan			NA	S. haematobium	NA
Diéma	Fangouné Bamanan			S. haematobium	S. haematobium	Sh_ShxSh
Diéma	Fangouné Bamanan			S. haematobium	S. haematobium	Sh_ShxSh
Diéma	Fangouné Bamanan			NA	S. haematobium	NA
Diéma	Fangouné Bamanan			S. haematobium	S. haematobium	Sh_ShxSh
Diéma	Fangouné Bamanan			S. haematobium	S. haematobium	Sh_ShxSh
Diéma	Fangouné Bamanan			S. haematobium	S. haematobium	Sh_ShxSh
Diéma	Fangouné Bamanan			S. haematobium	S. haematobium	Sh_ShxSh
Diéma	Fangouné Bamanan			S. haematobium	S. haematobium	Sh_ShxSh
Diéma	Fangouné Bamanan			S. haematobium	S. haematobium	Sh_ShxSh
Diéma	Fangouné Bamanan			S. haematobium	S. haematobium	Sh_ShxSh
Diéma	Fangouné Bamanan			S. haematobium	S. haematobium	Sh_ShxSh
Diéma	Fangouné Bamanan			S. haematobium	S. haematobium	Sh_ShxSh
Diéma	Fangouné Bamanan			S. haematobium	S. haematobium	Sh_ShxSh
Diéma	Fangouné Bamanan			S. haematobium	S. haematobium	Sh_ShxSh
Diéma	Fangouné Bamanan			S. haematobium	S. haematobium+S. curassoni	Sh_ShxSc
Diéma	Fangouné Bamanan			S. haematobium	S. haematobium+S. curassoni	Sh_ShxSc
Diéma	Fangouné Bamanan	17	Fa_82	S. haematobium	S. haematobium+S. curassoni	Sh_ShxSc
Diéma	Fangouné Bamanan			S. haematobium	S. haematobium	Sh_ShxSh
Diéma	Fangouné Bamanan			S. haematobium	S. haematobium	Sh_ShxSh
Diéma	Fangouné Bamanan			S. haematobium	S. haematobium	Sh_ShxSh
Diéma	Fangouné Bamanan			S. haematobium	S. haematobium	Sh_ShxSh
Diéma	Fangouné Bamanan			S. haematobium	S. haematobium	Sh_ShxSh
Diéma	Fangouné Bamanan			S. haematobium	S. haematobium	Sh_ShxSh
Diéma	Fangouné Bamanan			S. haematobium	S. haematobium	Sh_ShxSh
Diéma	Fangouné Bamanan			S. haematobium	S. haematobium	Sh_ShxSh
Diéma	Fangouné Bamanan			S. haematobium	S. haematobium	Sh_ShxSh
Diéma	Fangouné Bamanan			S. haematobium	S. haematobium	Sh_ShxSh
Diéma	Fangouné Bamanan			S. haematobium	S. haematobium	Sh_ShxSh
Diéma	Fangouné Bamanan			S. haematobium	S. haematobium	Sh_ShxSh
Diéma	Fangouné Bamanan			S. haematobium	S. haematobium	Sh_ShxSh
Diéma	Fangouné Bamanan			S. haematobium	S. haematobium	Sh_ShxSh
Diéma	Fangouné Bamanan			S. haematobium	S. haematobium	Sh_ShxSh
Diéma	Fangouné Bamanan			S. haematobium	S. haematobium	Sh_ShxSh
Diéma	Fangouné Bamanan	22	Fa_60	S. haematobium	S. haematobium	Sh_ShxSh
Diéma	Fangouné Bamanan			S. haematobium	S. haematobium	Sh_ShxSh
Diéma	Fangouné Bamanan			S. haematobium	NA	NA
Diéma	Fangouné Bamanan			S. haematobium	S. haematobium	Sh_ShxSh
Diéma	Fangouné Bamanan			S. haematobium	S. haematobium	Sh_ShxSh
Diéma	Fangouné Bamanan			NA	S. haematobium	NA
Diéma	Fangouné Bamanan			S. haematobium	S. haematobium	Sh_ShxSh
Diéma	Fangouné Bamanan			S. haematobium	S. haematobium	Sh_ShxSh
Diéma	Fangouné Bamanan			S. haematobium	NA	NA
Diéma	Fangouné Bamanan			S. haematobium	S. haematobium	Sh_ShxSh
Diéma	Fangouné Bamanan			S. haematobium	S. haematobium	Sh_ShxSh
Diéma	Fangouné Bamanan			S. haematobium	S. haematobium	Sh_ShxSh
Diéma	Fangouné Bamanan			S. haematobium	S. haematobium	Sh_ShxSh
Diéma	Fangouné Bamanan			S. haematobium	S. haematobium	Sh_ShxSh
Diéma	Fangouné Bamanan			S. haematobium	S. haematobium	Sh_ShxSh
Diéma	Fangouné Bamanan			S. haematobium	S. haematobium	Sh_ShxSh
Diéma	Fangouné Bamanan			S. haematobium	S. haematobium	Sh_ShxSh
Diéma	Fangouné Bamanan			S. haematobium	S. haematobium	Sh_ShxSh
Diéma	Fangouné Bamanan			S. haematobium	S. haematobium	Sh_ShxSh
Diéma	Fangouné Bamanan			S. haematobium	S. haematobium	Sh_ShxSh
Diéma	Fangouné Bamanan			NA	S. haematobium	NA
Diéma	Fangouné Bamanan			S. haematobium	S. haematobium	Sh_ShxSh
Diéma	Fangouné Bamanan	16	Fa_89	S. haematobium	NA	NA
Diéma	Fangouné Bamanan			S. haematobium	S. haematobium	Sh_ShxSh
Diéma	Fangouné Bamanan			S. haematobium	S. haematobium	Sh_ShxSh
Diéma	Fangouné Bamanan			S. bovis	S. haematobium	Sb_ShxSh
Diéma	Fangouné Bamanan			S. haematobium	NA	NA
Diéma	Fangouné Bamanan			S. haematobium	S. haematobium	Sh_ShxSh
Diéma	Fangouné Bamanan			S. haematobium	S. haematobium	Sh_ShxSh
Diéma	Fangouné Bamanan			S. haematobium	S. haematobium	Sh_ShxSh
Diéma	Fangouné Bamanan			NA	S. haematobium	NA
Diéma	Fangouné Bamanan			S. haematobium	S. haematobium	Sh_ShxSh
Diéma	Fangouné Bamanan			S. haematobium	S. haematobium	Sh_ShxSh
Diéma	Fangouné Bamanan			S. haematobium	S. haematobium+S. curassoni	Sh_ShxSc
Diéma	Fangouné Bamanan			S. haematobium	S. haematobium	Sh_ShxSh
Diéma	Fangouné Bamanan			S. haematobium	S. haematobium	Sh_ShxSh
Diéma	Fangouné Bamanan			S. haematobium	S. haematobium	Sh_ShxSh
Diéma	Fangouné Bamanan			S. haematobium	S. haematobium	Sh_ShxSh
Diéma	Fangouné Bamanan	23	Fa_137	S. haematobium	S. haematobium	Sh_ShxSh
Diéma	Fangouné Bamanan			S. haematobium	S. haematobium+S. curassoni	Sh_ShxSc
Diéma	Fangouné Bamanan			S. haematobium	S. haematobium	Sh_ShxSh
Diéma	Fangouné Bamanan			S. haematobium	NA	NA
Diéma	Fangouné Bamanan			S. haematobium	S. haematobium+S. curassoni	Sh_ShxSc
Diéma	Fangouné Bamanan			S. haematobium	S. haematobium	Sh_ShxSh
Diéma	Fangouné Bamanan			S. haematobium	S. haematobium	Sh_ShxSh
Diéma	Fangouné Bamanan			S. haematobium	NA	NA
Diéma	Fangouné Bamanan			S. haematobium	S. haematobium	Sh_ShxSh
Diéma	Fangouné Bamanan			S. haematobium	S. haematobium	Sh_ShxSh
Diéma	Fangouné Bamanan			S. haematobium	S. haematobium	Sh_ShxSh
Diéma	Fangouné Bamanan			S. bovis	S. haematobium+S. curassoni	Sb_ShxSc
Diéma	Fangouné Bamanan			S. haematobium	S. haematobium	Sh_ShxSh
Diéma	Fangouné Bamanan			S. haematobium	S. haematobium	Sh_ShxSh
Diéma	Fangouné Bamanan			S. haematobium	S. haematobium+S. curassoni	Sh_ShxSc
Diéma	Fangouné Bamanan			S. haematobium	NA	NA
Diéma	Fangouné Bamanan			S. haematobium	S. haematobium	Sh_ShxSh
Diéma	Fangouné Bamanan			S. bovis	S. haematobium	Sb_ShxSh
Diéma	Fangouné Bamanan			S. haematobium	S. haematobium	Sh_ShxSh
Diéma	Fangouné Bamanan			S. haematobium	S. haematobium	Sh_ShxSh
Diéma	Fangouné Bamanan			S. haematobium	S. haematobium	Sh_ShxSh
Diéma	Fangouné Bamanan			S. haematobium	S. haematobium+S. curassoni	Sh_ShxSc
Diéma	Fangouné Bamanan			S. haematobium	S. haematobium	Sh_ShxSh
Diéma	Fangouné Bamanan	16	Fa_79	S. haematobium	S. haematobium	Sh_ShxSh
Diéma	Fangouné Bamanan			S. haematobium	S. haematobium	Sh_ShxSh
Diéma	Fangouné Bamanan			S. haematobium	S. haematobium	Sh_ShxSh
Diéma	Fangouné Bamanan			S. haematobium	S. haematobium	Sh_ShxSh
Diéma	Fangouné Bamanan			S. haematobium	S. haematobium+S. curassoni	Sh_ShxSc
Diéma	Fangouné Bamanan			S. haematobium	S. haematobium	Sh_ShxSh
Diéma	Fangouné Bamanan			S. haematobium	S. haematobium	Sh_ShxSh
Diéma	Fangouné Bamanan			S. bovis	S. haematobium	Sb_ShxSh
Diéma	Fangouné Bamanan			S. haematobium	S. haematobium	Sh_ShxSh
Diéma	Fangouné Bamanan			S. haematobium	S. haematobium	Sh_ShxSh
Diéma	Fangouné Bamanan			S. bovis	S. haematobium	Sb_ShxSh
Diéma	Fangouné Bamanan			S. haematobium	S. haematobium	Sh_ShxSh
Diéma	Fangouné Bamanan			S. haematobium	S. haematobium	Sh_ShxSh
Diéma	Fangouné Bamanan			S. haematobium	S. haematobium+S. curassoni	Sh_ShxSc
Diéma	Fangouné Bamanan			S. haematobium	S. haematobium	Sh_ShxSh
Diéma	Fangouné Bamanan			S. haematobium	S. haematobium	Sh_ShxSh
Diéma	Fangouné Bamanan	9	Fa_25	S. haematobium	S. haematobium	Sh_ShxSh
Diéma	Fangouné Bamanan			NA	S. haematobium	NA
Diéma	Fangouné Bamanan			S. haematobium	S. haematobium	Sh_ShxSh
Diéma	Fangouné Bamanan			S. haematobium	S. haematobium	Sh_ShxSh
Diéma	Fangouné Bamanan			S. haematobium	S. haematobium	Sh_ShxSh
Diéma	Fangouné Bamanan			S. haematobium	S. haematobium	Sh_ShxSh
Diéma	Fangouné Bamanan			S. haematobium	S. haematobium	Sh_ShxSh
Diéma	Fangouné Bamanan			S. haematobium	NA	NA
Diéma	Fangouné Bamanan			S. haematobium	S. haematobium	Sh_ShxSh
Diéma	Fangouné Bamanan	17	Fa_110	S. haematobium	S. haematobium	Sh_ShxSh
Diéma	Fangouné Bamanan			S. haematobium	S. haematobium	Sh_ShxSh
Diéma	Fangouné Bamanan			S. haematobium	S. haematobium	Sh_ShxSh
Diéma	Fangouné Bamanan			S. haematobium	S. haematobium	Sh_ShxSh
Diéma	Fangouné Bamanan			S. haematobium	S. haematobium	Sh_ShxSh
Diéma	Fangouné Bamanan			S. haematobium	S. haematobium	Sh_ShxSh
Diéma	Fangouné Bamanan			S. haematobium	S. haematobium	Sh_ShxSh
Diéma	Fangouné Bamanan			S. haematobium	S. haematobium	Sh_ShxSh
Diéma	Fangouné Bamanan			S. haematobium	S. haematobium	Sh_ShxSh
Diéma	Fangouné Bamanan			NA	S. haematobium	NA
Diéma	Fangouné Bamanan			S. haematobium	S. haematobium	Sh_ShxSh
Diéma	Fangouné Bamanan			S. haematobium	S. haematobium	Sh_ShxSh
Diéma	Fangouné Bamanan			S. haematobium	S. haematobium	Sh_ShxSh
Diéma	Fangouné Bamanan			S. haematobium	S. haematobium	Sh_ShxSh
Diéma	Fangouné Bamanan			S. haematobium	S. haematobium	Sh_ShxSh
Diéma	Fangouné Bamanan			NA	S. haematobium	NA
Diéma	Fangouné Bamanan			NA	S. haematobium	NA
Diéma	Fangouné Bamanan	16	Fa_81	S. haematobium	S. haematobium	Sh_ShxSh
Diéma	Fangouné Bamanan			S. haematobium	S. haematobium	Sh_ShxSh
Diéma	Fangouné Bamanan			S. bovis	S. haematobium	Sb_ShxSh
Diéma	Fangouné Bamanan			S. haematobium	S. haematobium	Sh_ShxSh
Diéma	Fangouné Bamanan			S. haematobium	S. haematobium	Sh_ShxSh
Diéma	Fangouné Bamanan			S. haematobium	S. haematobium	Sh_ShxSh
Diéma	Fangouné Bamanan			NA	S. haematobium	NA
Diéma	Fangouné Bamanan			S. haematobium	S. haematobium	Sh_ShxSh
Diéma	Fangouné Bamanan			S. haematobium	S. haematobium	Sh_ShxSh
Diéma	Fangouné Bamanan			S. haematobium	S. haematobium	Sh_ShxSh
Diéma	Fangouné Bamanan			S. haematobium	S. haematobium	Sh_ShxSh
Diéma	Fangouné Bamanan			NA	S. haematobium	NA
Diéma	Fangouné Bamanan			NA	S. haematobium	NA
Diéma	Fangouné Bamanan			S. bovis	NA	NA
Diéma	Fangouné Bamanan			NA	S. haematobium	NA
Diéma	Fangouné Bamanan			NA	S. haematobium	NA
Diéma	Fangouné Bamanan	14	Fa_119	S. haematobium	S. haematobium+S. curassoni	Sh_ShxSc
Diéma	Fangouné Bamanan			S. haematobium	S. haematobium	Sh_ShxSh
Diéma	Fangouné Bamanan			S. haematobium	S. haematobium	Sh_ShxSh
Diéma	Fangouné Bamanan			S. haematobium	S. haematobium	Sh_ShxSh
Diéma	Fangouné Bamanan			S. haematobium	S. haematobium	Sh_ShxSh
Diéma	Fangouné Bamanan			S. haematobium	S. haematobium	Sh_ShxSh
Diéma	Fangouné Bamanan			S. haematobium	S. haematobium+S. curassoni	Sh_ShxSc
Diéma	Fangouné Bamanan			NA	S. haematobium	NA
Diéma	Fangouné Bamanan			S. haematobium	S. haematobium	Sh_ShxSh
Diéma	Fangouné Bamanan			S. haematobium	S. haematobium	Sh_ShxSh
Diéma	Fangouné Bamanan			S. haematobium	S. haematobium	Sh_ShxSh
Diéma	Fangouné Bamanan			NA	S. haematobium	NA
Diéma	Fangouné Bamanan			NA	S. haematobium	NA
Diéma	Fangouné Bamanan			S. haematobium	S. haematobium	Sh_ShxSh
Diéma	Fangouné Bamanan			S. bovis	S. haematobium	Sb_ShxSh
Diéma	Fangouné Bamanan			S. haematobium	S. haematobium	Sh_ShxSh
Diéma	Fangouné Bamanan			NA	S. haematobium	NA
Diéma	Fangouné Bamanan			NA	S. haematobium	NA
Diéma	Fangouné Bamanan			S. haematobium	S. haematobium	Sh_ShxSh
Diéma	Fangouné Bamanan			NA	S. haematobium	NA
Diéma	Fangouné Bamanan	22	Fa_54	S. haematobium	S. haematobium	Sh_ShxSh
Diéma	Fangouné Bamanan			S. haematobium	S. haematobium+S. curassoni	Sh_ShxSc
Diéma	Fangouné Bamanan			S. haematobium	S. haematobium+S. curassoni	Sh_ShxSc
Diéma	Fangouné Bamanan			S. haematobium	S. haematobium	Sh_ShxSh
Diéma	Fangouné Bamanan			S. haematobium	S. haematobium	Sh_ShxSh
Diéma	Fangouné Bamanan			S. haematobium	S. haematobium	Sh_ShxSh
Diéma	Fangouné Bamanan			S. haematobium	S. haematobium	Sh_ShxSh
Diéma	Fangouné Bamanan			S. haematobium	S. haematobium	Sh_ShxSh
Diéma	Fangouné Bamanan			S. haematobium	S. haematobium	Sh_ShxSh
Diéma	Fangouné Bamanan			NA	S. haematobium	NA
Diéma	Fangouné Bamanan			S. haematobium	NA	NA
Diéma	Fangouné Bamanan			S. haematobium	S. haematobium	Sh_ShxSh
Diéma	Fangouné Bamanan			S. bovis	S. haematobium	Sb_ShxSh
Diéma	Fangouné Bamanan			NA	S. haematobium	NA
Diéma	Fangouné Bamanan			S. haematobium	S. haematobium	Sh_ShxSh
Diéma	Fangouné Bamanan			S. haematobium	S. haematobium	Sh_ShxSh
Diéma	Fangouné Bamanan			S. haematobium	S. haematobium	Sh_ShxSh
Diéma	Fangouné Bamanan			S. haematobium	S. haematobium	Sh_ShxSh
Diéma	Fangouné Bamanan			S. haematobium	S. haematobium	Sh_ShxSh
Diéma	Fangouné Bamanan			S. haematobium	S. haematobium	Sh_ShxSh
Diéma	Fangouné Bamanan			S. haematobium	S. haematobium	Sh_ShxSh
Diéma	Fangouné Bamanan			S. haematobium	S. haematobium	Sh_ShxSh
	Total	970		840	925	789
